# Supplementary material for: Tyrosine kinase LYN restricts the replication and virulence of influenza A virus by directly phosphorylating viral nucleoprotein
Source: mBio. 2026 Mar 30;17(5):e03759-25. doi: 10.1128/mbio.03759-25 (PMC13170340; doi:10.1128/mbio.03759-25)
Supplement: Supplemental tables — Tables S1 to S5. [file mbio.03759-25-s0002.xlsx]

## Sheet: Table S1
			Table S1. The proteins identified to interact with NP by mass spectrometry.
No.	Checked	Master	Accession	Description	Sum PEP Score	Coverage [%]	# Peptides	# PSMs	# Unique Peptides	# Protein Groups	# AAs	MW [kDa]	Score Mascot: Mascot	# Peptides (by Search Engine): Mascot
1	FALSE	Master Protein	Q13813	Spectrin alpha chain, non-erythrocytic 1 OS=Homo sapiens OX=9606 GN=SPTAN1 PE=1 SV=3	1038.23	52	107	308	107	1	2472	284.4	8283	107
2	FALSE	Master Protein	P08670	Vimentin OS=Homo sapiens OX=9606 GN=VIM PE=1 SV=4	373.689	72	39	265	34	1	466	53.6	6019	39
3	FALSE	Master Protein	Q01082	Spectrin beta chain, non-erythrocytic 1 OS=Homo sapiens OX=9606 GN=SPTBN1 PE=1 SV=2	739.381	43	88	237	83	1	2364	274.4	5644	88
4	FALSE	Master Protein	P35580	Myosin-10 OS=Homo sapiens OX=9606 GN=MYH10 PE=1 SV=3	636.267	44	72	157	66	1	1976	228.9	5218	72
5	FALSE	Master Protein	P06733	Alpha-enolase OS=Homo sapiens OX=9606 GN=ENO1 PE=1 SV=2	146.118	39	16	121	16	1	434	47.1	4533	16
6	FALSE	Master Protein	P62736	Actin, aortic smooth muscle OS=Homo sapiens OX=9606 GN=ACTA2 PE=1 SV=1	181.498	42	14	308	4	1	377	42	4392	14
7	FALSE	Master Protein	P35579	Myosin-9 OS=Homo sapiens OX=9606 GN=MYH9 PE=1 SV=4	420.007	33	55	116	48	1	1960	226.4	3341	55
8	FALSE	Master Protein	P11142	Heat shock cognate 71 kDa protein OS=Homo sapiens OX=9606 GN=HSPA8 PE=1 SV=1	257.214	44	26	148	22	1	646	70.9	3167	26
9	FALSE	Master Protein	Q562R1	Beta-actin-like protein 2 OS=Homo sapiens OX=9606 GN=ACTBL2 PE=1 SV=2	106.863	22	8	189	3	1	376	42	3150	8
10	FALSE	Master Protein	P07900	Heat shock protein HSP 90-alpha OS=Homo sapiens OX=9606 GN=HSP90AA1 PE=1 SV=5	225.053	41	31	160	14	1	732	84.6	2684	31
11	FALSE	Master Protein	P08238	Heat shock protein HSP 90-beta OS=Homo sapiens OX=9606 GN=HSP90AB1 PE=1 SV=4	200.063	38	28	155	12	1	724	83.2	2548	28
12	FALSE	Master Protein	P10809	60 kDa heat shock protein, mitochondrial OS=Homo sapiens OX=9606 GN=HSPD1 PE=1 SV=2	215.159	57	28	94	28	1	573	61	2447	28
13	FALSE	Master Protein	P19338	Nucleolin OS=Homo sapiens OX=9606 GN=NCL PE=1 SV=3	147.385	28	21	86	21	1	710	76.6	2445	21
14	FALSE	Master Protein	P14618	Pyruvate kinase PKM OS=Homo sapiens OX=9606 GN=PKM PE=1 SV=4	192.997	35	18	72	18	1	531	57.9	2388	18
15	FALSE	Master Protein	O43707	Alpha-actinin-4 OS=Homo sapiens OX=9606 GN=ACTN4 PE=1 SV=2	271.827	42	32	98	24	1	911	104.8	2386	32
16	FALSE	Master Protein	P12277	Creatine kinase B-type OS=Homo sapiens OX=9606 GN=CKB PE=1 SV=1	124.28	39	10	91	10	1	381	42.6	2336	10
17	FALSE	Master Protein	P07437	Tubulin beta chain OS=Homo sapiens OX=9606 GN=TUBB PE=1 SV=2	168.712	42	15	99	3	1	444	49.6	2133	15
18	FALSE	Master Protein	P0DMV8	Heat shock 70 kDa protein 1A OS=Homo sapiens OX=9606 GN=HSPA1A PE=1 SV=1	185.938	34	19	97	16	1	641	70	2111	19
19	FALSE	Master Protein	P68104	Elongation factor 1-alpha 1 OS=Homo sapiens OX=9606 GN=EEF1A1 PE=1 SV=1	158.086	39	15	102	15	1	462	50.1	1987	15
20	FALSE	Master Protein	Q15233	Non-POU domain-containing octamer-binding protein OS=Homo sapiens OX=9606 GN=NONO PE=1 SV=4	108.186	23	9	55	9	1	471	54.2	1932	9
21	FALSE	Master Protein	P11021	Endoplasmic reticulum chaperone BiP OS=Homo sapiens OX=9606 GN=HSPA5 PE=1 SV=2	181.28	45	24	75	21	1	654	72.3	1815	24
22	FALSE	Master Protein	O75369	Filamin-B OS=Homo sapiens OX=9606 GN=FLNB PE=1 SV=2	356.831	27	50	91	47	1	2602	278	1754	50
23	FALSE	Master Protein	P78527	DNA-dependent protein kinase catalytic subunit OS=Homo sapiens OX=9606 GN=PRKDC PE=1 SV=3	286.846	17	65	92	65	1	4128	468.8	1743	65
24	FALSE	Master Protein	Q15149	Plectin OS=Homo sapiens OX=9606 GN=PLEC PE=1 SV=3	349.34	19	73	95	73	1	4684	531.5	1721	73
25	FALSE	Master Protein	P21333	Filamin-A OS=Homo sapiens OX=9606 GN=FLNA PE=1 SV=4	330.878	23	41	68	39	1	2647	280.6	1715	41
26	FALSE	Master Protein	P52272	Heterogeneous nuclear ribonucleoprotein M OS=Homo sapiens OX=9606 GN=HNRNPM PE=1 SV=3	206.798	39	22	75	22	1	730	77.5	1678	22
27	FALSE	Master Protein	P04406	Glyceraldehyde-3-phosphate dehydrogenase OS=Homo sapiens OX=9606 GN=GAPDH PE=1 SV=3	133.669	39	11	62	11	1	335	36	1676	11
28	FALSE	Master Protein	P78371	T-complex protein 1 subunit beta OS=Homo sapiens OX=9606 GN=CCT2 PE=1 SV=4	201.094	46	19	68	19	1	535	57.5	1658	19
29	FALSE	Master Protein	Q4VCS5	Angiomotin OS=Homo sapiens OX=9606 GN=AMOT PE=1 SV=1	311.861	37	31	94	27	1	1084	118	1655	31
30	FALSE	Master Protein	O15020	Spectrin beta chain, non-erythrocytic 2 OS=Homo sapiens OX=9606 GN=SPTBN2 PE=1 SV=3	318.988	29	50	80	45	1	2390	271.2	1618	50
31	FALSE	Master Protein	P16989	Y-box-binding protein 3 OS=Homo sapiens OX=9606 GN=YBX3 PE=1 SV=4	73.088	23	9	39	4	1	372	40.1	1597	9
32	FALSE	Master Protein	P67809	Nuclease-sensitive element-binding protein 1 OS=Homo sapiens OX=9606 GN=YBX1 PE=1 SV=3	67.967	34	10	39	5	1	324	35.9	1544	10
33	FALSE	Master Protein	O14654	Insulin receptor substrate 4 OS=Homo sapiens OX=9606 GN=IRS4 PE=1 SV=1	227.449	26	26	58	26	1	1257	133.7	1488	26
34	FALSE	Master Protein	P38646	Stress-70 protein, mitochondrial OS=Homo sapiens OX=9606 GN=HSPA9 PE=1 SV=2	169.071	38	22	49	22	1	679	73.6	1484	22
35	FALSE	Master Protein	P31943	Heterogeneous nuclear ribonucleoprotein H OS=Homo sapiens OX=9606 GN=HNRNPH1 PE=1 SV=4	131.557	29	9	66	5	1	449	49.2	1481	9
36	FALSE	Master Protein	P06576	ATP synthase subunit beta, mitochondrial OS=Homo sapiens OX=9606 GN=ATP5F1B PE=1 SV=3	173.843	40	16	56	16	1	529	56.5	1465	16
37	FALSE	Master Protein	P0DP24	Calmodulin-2 OS=Homo sapiens OX=9606 GN=CALM2 PE=1 SV=1	86.981	72	9	51	9	1	149	16.8	1449	9
38	FALSE	Master Protein	Q00610	Clathrin heavy chain 1 OS=Homo sapiens OX=9606 GN=CLTC PE=1 SV=5	255.138	25	33	62	33	1	1675	191.5	1418	33
39	FALSE	Master Protein	P22314	Ubiquitin-like modifier-activating enzyme 1 OS=Homo sapiens OX=9606 GN=UBA1 PE=1 SV=3	175.978	26	18	52	18	1	1058	117.8	1398	18
40	FALSE	Master Protein	Q14204	Cytoplasmic dynein 1 heavy chain 1 OS=Homo sapiens OX=9606 GN=DYNC1H1 PE=1 SV=5	321.183	18	68	92	68	1	4646	532.1	1368	68
41	FALSE	Master Protein	P13639	Elongation factor 2 OS=Homo sapiens OX=9606 GN=EEF2 PE=1 SV=4	166.267	30	25	77	25	1	858	95.3	1362	25
42	FALSE	Master Protein	Q6WCQ1	Myosin phosphatase Rho-interacting protein OS=Homo sapiens OX=9606 GN=MPRIP PE=1 SV=3	201.825	37	29	52	28	1	1025	116.5	1354	29
43	FALSE	Master Protein	P09874	Poly [ADP-ribose] polymerase 1 OS=Homo sapiens OX=9606 GN=PARP1 PE=1 SV=4	219.72	38	35	71	35	1	1014	113	1346	35
44	FALSE	Master Protein	P49327	Fatty acid synthase OS=Homo sapiens OX=9606 GN=FASN PE=1 SV=3	249.464	23	46	81	46	1	2511	273.3	1337	46
45	FALSE	Master Protein	P50990	T-complex protein 1 subunit theta OS=Homo sapiens OX=9606 GN=CCT8 PE=1 SV=4	149.775	40	20	64	20	1	548	59.6	1327	20
46	FALSE	Master Protein	Q14126	Desmoglein-2 OS=Homo sapiens OX=9606 GN=DSG2 PE=1 SV=2	203.107	29	21	51	21	1	1118	122.2	1319	21
47	FALSE	Master Protein	Q9Y490	Talin-1 OS=Homo sapiens OX=9606 GN=TLN1 PE=1 SV=3	234.677	19	31	45	31	1	2541	269.6	1317	31
48	FALSE	Master Protein	O43795	Unconventional myosin-Ib OS=Homo sapiens OX=9606 GN=MYO1B PE=1 SV=3	157.994	21	23	60	23	1	1136	131.9	1317	23
49	FALSE	Master Protein	P05387	60S acidic ribosomal protein P2 OS=Homo sapiens OX=9606 GN=RPLP2 PE=1 SV=1	99.45	85	7	45	6	1	115	11.7	1309	7
50	FALSE	Master Protein	P46940	Ras GTPase-activating-like protein IQGAP1 OS=Homo sapiens OX=9606 GN=IQGAP1 PE=1 SV=1	230.849	27	37	56	37	1	1657	189.1	1295	37
51	FALSE	Master Protein	P06748	Nucleophosmin OS=Homo sapiens OX=9606 GN=NPM1 PE=1 SV=2	142.837	33	9	43	9	1	294	32.6	1294	9
52	FALSE	Master Protein	P52292	Importin subunit alpha-1 OS=Homo sapiens OX=9606 GN=KPNA2 PE=1 SV=1	111.322	27	13	42	13	1	529	57.8	1294	13
53	FALSE	Master Protein	P55072	Transitional endoplasmic reticulum ATPase OS=Homo sapiens OX=9606 GN=VCP PE=1 SV=4	165.96	29	19	59	19	1	806	89.3	1290	19
54	FALSE	Master Protein	P12956	X-ray repair cross-complementing protein 6 OS=Homo sapiens OX=9606 GN=XRCC6 PE=1 SV=2	177.044	32	18	54	18	1	609	69.8	1285	18
55	FALSE	Master Protein	P60842	Eukaryotic initiation factor 4A-I OS=Homo sapiens OX=9606 GN=EIF4A1 PE=1 SV=1	175.546	54	18	60	11	1	406	46.1	1270	18
56	FALSE	Master Protein	Q08211	ATP-dependent RNA helicase A OS=Homo sapiens OX=9606 GN=DHX9 PE=1 SV=4	163.468	22	24	65	24	1	1270	140.9	1260	24
57	FALSE	Master Protein	P50991	T-complex protein 1 subunit delta OS=Homo sapiens OX=9606 GN=CCT4 PE=1 SV=4	97.725	32	13	42	13	1	539	57.9	1247	13
58	FALSE	Master Protein	P04075	Fructose-bisphosphate aldolase A OS=Homo sapiens OX=9606 GN=ALDOA PE=1 SV=2	97.934	44	13	51	12	1	364	39.4	1229	13
59	FALSE	Master Protein	P25705	ATP synthase subunit alpha, mitochondrial OS=Homo sapiens OX=9606 GN=ATP5F1A PE=1 SV=1	116.536	38	17	62	17	1	553	59.7	1227	17
60	FALSE	Master Protein	O00159	Unconventional myosin-Ic OS=Homo sapiens OX=9606 GN=MYO1C PE=1 SV=4	165.082	27	25	67	25	1	1063	121.6	1206	25
61	FALSE	Master Protein	Q92616	eIF-2-alpha kinase activator GCN1 OS=Homo sapiens OX=9606 GN=GCN1 PE=1 SV=6	220.968	18	40	53	40	1	2671	292.6	1195	40
62	FALSE	Master Protein	P40939	Trifunctional enzyme subunit alpha, mitochondrial OS=Homo sapiens OX=9606 GN=HADHA PE=1 SV=2	183.155	31	21	58	21	1	763	82.9	1174	21
63	FALSE	Master Protein	O75592	E3 ubiquitin-protein ligase MYCBP2 OS=Homo sapiens OX=9606 GN=MYCBP2 PE=1 SV=4	244.612	13	46	62	46	1	4678	513.3	1152	46
64	FALSE	Master Protein	P62258	14-3-3 protein epsilon OS=Homo sapiens OX=9606 GN=YWHAE PE=1 SV=1	120.758	54	15	50	13	1	255	29.2	1134	15
65	FALSE	Master Protein	P61978	Heterogeneous nuclear ribonucleoprotein K OS=Homo sapiens OX=9606 GN=HNRNPK PE=1 SV=1	129.02	35	14	45	14	1	463	50.9	1132	14
66	FALSE	Master Protein	P08754	Guanine nucleotide-binding protein G(k) subunit alpha OS=Homo sapiens OX=9606 GN=GNAI3 PE=1 SV=3	61.967	21	7	47	4	1	354	40.5	1113	7
67	FALSE	Master Protein	Q16643	Drebrin OS=Homo sapiens OX=9606 GN=DBN1 PE=1 SV=4	124.646	27	12	48	12	1	649	71.4	1068	12
68	FALSE	Master Protein	P49368	T-complex protein 1 subunit gamma OS=Homo sapiens OX=9606 GN=CCT3 PE=1 SV=4	175.178	34	17	51	17	1	545	60.5	1052	17
69	FALSE	Master Protein	P78347	General transcription factor II-I OS=Homo sapiens OX=9606 GN=GTF2I PE=1 SV=2	160.312	29	25	50	25	1	998	112.3	1052	25
70	FALSE	Master Protein	Q6P2Q9	Pre-mRNA-processing-splicing factor 8 OS=Homo sapiens OX=9606 GN=PRPF8 PE=1 SV=2	197.496	17	33	45	33	1	2335	273.4	1044	33
71	FALSE	Master Protein	Q12905	Interleukin enhancer-binding factor 2 OS=Homo sapiens OX=9606 GN=ILF2 PE=1 SV=2	123.87	41	11	37	11	1	390	43	1039	11
72	FALSE	Master Protein	P04899	Guanine nucleotide-binding protein G(i) subunit alpha-2 OS=Homo sapiens OX=9606 GN=GNAI2 PE=1 SV=3	84.506	30	9	51	6	1	355	40.4	1036	9
73	FALSE	Master Protein	Q9UQ35	Serine/arginine repetitive matrix protein 2 OS=Homo sapiens OX=9606 GN=SRRM2 PE=1 SV=2	208.973	15	26	43	26	1	2752	299.4	1013	26
74	FALSE	Master Protein	Q9NZI8	Insulin-like growth factor 2 mRNA-binding protein 1 OS=Homo sapiens OX=9606 GN=IGF2BP1 PE=1 SV=2	86.342	30	14	31	11	1	577	63.4	1009	14
75	FALSE	Master Protein	P42704	Leucine-rich PPR motif-containing protein, mitochondrial OS=Homo sapiens OX=9606 GN=LRPPRC PE=1 SV=3	148.098	24	26	45	26	1	1394	157.8	1001	26
76	FALSE	Master Protein	P53396	ATP-citrate synthase OS=Homo sapiens OX=9606 GN=ACLY PE=1 SV=3	119.809	25	23	42	23	1	1101	120.8	969	23
77	FALSE	Master Protein	P12814	Alpha-actinin-1 OS=Homo sapiens OX=9606 GN=ACTN1 PE=1 SV=2	162.048	34	25	46	17	1	892	103	966	25
78	FALSE	Master Protein	P05388	60S acidic ribosomal protein P0 OS=Homo sapiens OX=9606 GN=RPLP0 PE=1 SV=1	100.7	39	9	35	9	1	317	34.3	937	9
79	FALSE	Master Protein	P23396	40S ribosomal protein S3 OS=Homo sapiens OX=9606 GN=RPS3 PE=1 SV=2	77.667	56	13	57	13	1	243	26.7	921	13
80	FALSE	Master Protein	P11940	Polyadenylate-binding protein 1 OS=Homo sapiens OX=9606 GN=PABPC1 PE=1 SV=2	111.182	29	19	51	15	1	636	70.6	918	19
81	FALSE	Master Protein	Q9P2J5	Leucine--tRNA ligase, cytoplasmic OS=Homo sapiens OX=9606 GN=LARS PE=1 SV=2	127.158	19	18	35	18	1	1176	134.4	898	18
82	FALSE	Master Protein	Q92598	Heat shock protein 105 kDa OS=Homo sapiens OX=9606 GN=HSPH1 PE=1 SV=1	121.086	32	21	32	19	1	858	96.8	897	21
83	FALSE	Master Protein	Q14160	Protein scribble homolog OS=Homo sapiens OX=9606 GN=SCRIB PE=1 SV=4	145.313	19	24	38	23	1	1630	174.8	864	24
84	FALSE	Master Protein	P08708	40S ribosomal protein S17 OS=Homo sapiens OX=9606 GN=RPS17 PE=1 SV=2	123.397	44	5	18	5	1	135	15.5	852	5
85	FALSE	Master Protein	O00410	Importin-5 OS=Homo sapiens OX=9606 GN=IPO5 PE=1 SV=4	108.77	17	13	22	13	1	1097	123.6	850	13
86	FALSE	Master Protein	Q13263	Transcription intermediary factor 1-beta OS=Homo sapiens OX=9606 GN=TRIM28 PE=1 SV=5	157.088	27	15	35	15	1	835	88.5	847	15
87	FALSE	Master Protein	Q9UHB6	LIM domain and actin-binding protein 1 OS=Homo sapiens OX=9606 GN=LIMA1 PE=1 SV=1	164.334	34	23	50	23	1	759	85.2	831	23
88	FALSE	Master Protein	P07195	L-lactate dehydrogenase B chain OS=Homo sapiens OX=9606 GN=LDHB PE=1 SV=2	107.987	41	15	47	15	1	334	36.6	825	15
89	FALSE	Master Protein	P42166	Lamina-associated polypeptide 2, isoform alpha OS=Homo sapiens OX=9606 GN=TMPO PE=1 SV=2	128.231	35	16	29	9	1	694	75.4	824	16
90	FALSE	Master Protein	P40227	T-complex protein 1 subunit zeta OS=Homo sapiens OX=9606 GN=CCT6A PE=1 SV=3	75.749	33	14	28	14	1	531	58	824	14
91	FALSE	Master Protein	Q00839	Heterogeneous nuclear ribonucleoprotein U OS=Homo sapiens OX=9606 GN=HNRNPU PE=1 SV=6	100.551	19	15	41	15	1	825	90.5	812	15
92	FALSE	Master Protein	P55795	Heterogeneous nuclear ribonucleoprotein H2 OS=Homo sapiens OX=9606 GN=HNRNPH2 PE=1 SV=1	61.934	22	7	28	4	1	449	49.2	812	7
93	FALSE	Master Protein	O00161	Synaptosomal-associated protein 23 OS=Homo sapiens OX=9606 GN=SNAP23 PE=1 SV=1	87.512	48	8	25	8	1	211	23.3	803	8
94	FALSE	Master Protein	P13010	X-ray repair cross-complementing protein 5 OS=Homo sapiens OX=9606 GN=XRCC5 PE=1 SV=3	131.644	25	16	38	16	1	732	82.7	801	16
95	FALSE	Master Protein	O14974	Protein phosphatase 1 regulatory subunit 12A OS=Homo sapiens OX=9606 GN=PPP1R12A PE=1 SV=1	136.515	22	21	31	21	1	1030	115.2	800	21
96	FALSE	Master Protein	P15924	Desmoplakin OS=Homo sapiens OX=9606 GN=DSP PE=1 SV=3	173.638	15	34	40	34	1	2871	331.6	799	34
97	FALSE	Master Protein	Q9P0K7	Ankycorbin OS=Homo sapiens OX=9606 GN=RAI14 PE=1 SV=2	146.031	31	25	44	25	1	980	110	798	25
98	FALSE	Master Protein	P40926	Malate dehydrogenase, mitochondrial OS=Homo sapiens OX=9606 GN=MDH2 PE=1 SV=3	67.869	41	9	29	9	1	338	35.5	791	9
99	FALSE	Master Protein	Q04637	Eukaryotic translation initiation factor 4 gamma 1 OS=Homo sapiens OX=9606 GN=EIF4G1 PE=1 SV=4	103.095	13	18	33	16	1	1599	175.4	786	18
100	FALSE	Master Protein	P08865	40S ribosomal protein SA OS=Homo sapiens OX=9606 GN=RPSA PE=1 SV=4	66.56	28	7	29	7	1	295	32.8	781	7
101	FALSE	Master Protein	Q14152	Eukaryotic translation initiation factor 3 subunit A OS=Homo sapiens OX=9606 GN=EIF3A PE=1 SV=1	129.496	22	26	45	26	1	1382	166.5	778	26
102	FALSE	Master Protein	Q12906	Interleukin enhancer-binding factor 3 OS=Homo sapiens OX=9606 GN=ILF3 PE=1 SV=3	147.177	25	18	46	17	1	894	95.3	775	18
103	FALSE	Master Protein	P41252	Isoleucine--tRNA ligase, cytoplasmic OS=Homo sapiens OX=9606 GN=IARS PE=1 SV=2	109.385	20	23	41	23	1	1262	144.4	775	23
104	FALSE	Master Protein	P14625	Endoplasmin OS=Homo sapiens OX=9606 GN=HSP90B1 PE=1 SV=1	104.676	29	20	48	18	1	803	92.4	773	20
105	FALSE	Master Protein	Q13310	Polyadenylate-binding protein 4 OS=Homo sapiens OX=9606 GN=PABPC4 PE=1 SV=1	78.386	20	15	35	11	1	644	70.7	760	15
106	FALSE	Master Protein	Q92841	Probable ATP-dependent RNA helicase DDX17 OS=Homo sapiens OX=9606 GN=DDX17 PE=1 SV=2	105.29	30	21	48	17	1	729	80.2	748	21
107	FALSE	Master Protein	P62937	Peptidyl-prolyl cis-trans isomerase A OS=Homo sapiens OX=9606 GN=PPIA PE=1 SV=2	92.755	48	10	43	10	1	165	18	743	10
108	FALSE	Master Protein	P07814	Bifunctional glutamate/proline--tRNA ligase OS=Homo sapiens OX=9606 GN=EPRS PE=1 SV=5	165.435	22	29	46	29	1	1512	170.5	740	29
109	FALSE	Master Protein	Q9HB71	Calcyclin-binding protein OS=Homo sapiens OX=9606 GN=CACYBP PE=1 SV=2	136.297	52	11	29	11	1	228	26.2	737	11
110	FALSE	Master Protein	P05455	Lupus La protein OS=Homo sapiens OX=9606 GN=SSB PE=1 SV=2	76.517	38	15	29	15	1	408	46.8	736	15
111	FALSE	Master Protein	Q12931	Heat shock protein 75 kDa, mitochondrial OS=Homo sapiens OX=9606 GN=TRAP1 PE=1 SV=3	104.642	33	17	38	16	1	704	80.1	728	17
112	FALSE	Master Protein	O94832	Unconventional myosin-Id OS=Homo sapiens OX=9606 GN=MYO1D PE=1 SV=2	118.943	26	25	41	25	1	1006	116.1	723	25
113	FALSE	Master Protein	P26599	Polypyrimidine tract-binding protein 1 OS=Homo sapiens OX=9606 GN=PTBP1 PE=1 SV=1	83.959	28	9	25	8	1	531	57.2	714	9
114	FALSE	Master Protein	Q15029	116 kDa U5 small nuclear ribonucleoprotein component OS=Homo sapiens OX=9606 GN=EFTUD2 PE=1 SV=1	103.776	22	15	23	15	1	972	109.4	713	15
115	FALSE	Master Protein	O00571	ATP-dependent RNA helicase DDX3X OS=Homo sapiens OX=9606 GN=DDX3X PE=1 SV=3	73.751	20	12	35	11	1	662	73.2	706	12
116	FALSE	Master Protein	P46777	60S ribosomal protein L5 OS=Homo sapiens OX=9606 GN=RPL5 PE=1 SV=3	74.999	23	8	33	8	1	297	34.3	704	8
117	FALSE	Master Protein	Q9BUF5	Tubulin beta-6 chain OS=Homo sapiens OX=9606 GN=TUBB6 PE=1 SV=1	66.041	29	11	36	3	1	446	49.8	703	11
118	FALSE	Master Protein	P49411	Elongation factor Tu, mitochondrial OS=Homo sapiens OX=9606 GN=TUFM PE=1 SV=2	102.882	31	14	29	14	1	452	49.5	702	14
119	FALSE	Master Protein	Q69YQ0	Cytospin-A OS=Homo sapiens OX=9606 GN=SPECC1L PE=1 SV=2	150.92	27	24	37	24	1	1117	124.5	700	24
120	FALSE	Master Protein	P63104	14-3-3 protein zeta/delta OS=Homo sapiens OX=9606 GN=YWHAZ PE=1 SV=1	60.063	36	7	19	5	1	245	27.7	699	7
121	FALSE	Master Protein	P11586	C-1-tetrahydrofolate synthase, cytoplasmic OS=Homo sapiens OX=9606 GN=MTHFD1 PE=1 SV=3	119.097	30	23	41	23	1	935	101.5	698	23
122	FALSE	Master Protein	P27816	Microtubule-associated protein 4 OS=Homo sapiens OX=9606 GN=MAP4 PE=1 SV=3	136.31	28	20	31	20	1	1152	120.9	695	20
123	FALSE	Master Protein	Q9BXP5	Serrate RNA effector molecule homolog OS=Homo sapiens OX=9606 GN=SRRT PE=1 SV=1	71.655	14	10	24	10	1	876	100.6	683	10
124	FALSE	Master Protein	O75643	U5 small nuclear ribonucleoprotein 200 kDa helicase OS=Homo sapiens OX=9606 GN=SNRNP200 PE=1 SV=2	122.421	14	24	33	24	1	2136	244.4	680	24
125	FALSE	Master Protein	P17987	T-complex protein 1 subunit alpha OS=Homo sapiens OX=9606 GN=TCP1 PE=1 SV=1	96.071	35	16	39	16	1	556	60.3	679	16
126	FALSE	Master Protein	P17844	Probable ATP-dependent RNA helicase DDX5 OS=Homo sapiens OX=9606 GN=DDX5 PE=1 SV=1	92.491	27	17	49	13	1	614	69.1	678	17
127	FALSE	Master Protein	P34932	Heat shock 70 kDa protein 4 OS=Homo sapiens OX=9606 GN=HSPA4 PE=1 SV=4	123.271	34	21	41	19	1	840	94.3	673	21
128	FALSE	Master Protein	P49588	Alanine--tRNA ligase, cytoplasmic OS=Homo sapiens OX=9606 GN=AARS PE=1 SV=2	96.913	21	15	23	15	1	968	106.7	670	15
129	FALSE	Master Protein	P35221	Catenin alpha-1 OS=Homo sapiens OX=9606 GN=CTNNA1 PE=1 SV=1	91.816	22	17	26	17	1	906	100	661	17
130	FALSE	Master Protein	P52597	Heterogeneous nuclear ribonucleoprotein F OS=Homo sapiens OX=9606 GN=HNRNPF PE=1 SV=3	98.991	29	9	32	7	1	415	45.6	647	9
131	FALSE	Master Protein	P12004	Proliferating cell nuclear antigen OS=Homo sapiens OX=9606 GN=PCNA PE=1 SV=1	62.75	41	8	25	8	1	261	28.8	647	8
132	FALSE	Master Protein	P60228	Eukaryotic translation initiation factor 3 subunit E OS=Homo sapiens OX=9606 GN=EIF3E PE=1 SV=1	83.127	37	13	22	13	1	445	52.2	636	13
133	FALSE	Master Protein	Q9Y2J2	Band 4.1-like protein 3 OS=Homo sapiens OX=9606 GN=EPB41L3 PE=1 SV=2	113.003	16	14	25	12	1	1087	120.6	635	14
134	FALSE	Master Protein	P12268	Inosine-5'-monophosphate dehydrogenase 2 OS=Homo sapiens OX=9606 GN=IMPDH2 PE=1 SV=2	99.515	28	13	28	13	1	514	55.8	634	13
135	FALSE	Master Protein	P23246	Splicing factor, proline- and glutamine-rich OS=Homo sapiens OX=9606 GN=SFPQ PE=1 SV=2	95.205	22	14	25	14	1	707	76.1	620	14
136	FALSE	Master Protein	Q9UQ80	Proliferation-associated protein 2G4 OS=Homo sapiens OX=9606 GN=PA2G4 PE=1 SV=3	103.008	31	12	26	12	1	394	43.8	612	12
137	FALSE	Master Protein	P55060	Exportin-2 OS=Homo sapiens OX=9606 GN=CSE1L PE=1 SV=3	111.521	17	16	25	16	1	971	110.3	611	16
138	FALSE	Master Protein	P27694	Replication protein A 70 kDa DNA-binding subunit OS=Homo sapiens OX=9606 GN=RPA1 PE=1 SV=2	81.381	25	11	28	11	1	616	68.1	608	11
139	FALSE	Master Protein	P13797	Plastin-3 OS=Homo sapiens OX=9606 GN=PLS3 PE=1 SV=4	100.868	32	16	28	12	1	630	70.8	593	16
140	FALSE	Master Protein	O00505	Importin subunit alpha-4 OS=Homo sapiens OX=9606 GN=KPNA3 PE=1 SV=2	62.477	20	11	30	7	1	521	57.8	592	11
141	FALSE	Master Protein	Q99460	26S proteasome non-ATPase regulatory subunit 1 OS=Homo sapiens OX=9606 GN=PSMD1 PE=1 SV=2	90.175	17	12	26	12	1	953	105.8	590	12
142	FALSE	Master Protein	Q14974	Importin subunit beta-1 OS=Homo sapiens OX=9606 GN=KPNB1 PE=1 SV=2	87.667	17	12	27	12	1	876	97.1	590	12
143	FALSE	Master Protein	P60174	Triosephosphate isomerase OS=Homo sapiens OX=9606 GN=TPI1 PE=1 SV=3	78.806	31	8	24	8	1	286	30.8	585	8
144	FALSE	Master Protein	Q9HCE1	Putative helicase MOV-10 OS=Homo sapiens OX=9606 GN=MOV10 PE=1 SV=2	109.217	23	16	22	16	1	1003	113.6	579	16
145	FALSE	Master Protein	Q92945	Far upstream element-binding protein 2 OS=Homo sapiens OX=9606 GN=KHSRP PE=1 SV=4	128.44	35	17	24	16	1	711	73.1	574	17
146	FALSE	Master Protein	P31939	Bifunctional purine biosynthesis protein PURH OS=Homo sapiens OX=9606 GN=ATIC PE=1 SV=3	104.322	32	16	26	16	1	592	64.6	573	16
147	FALSE	Master Protein	P30153	Serine/threonine-protein phosphatase 2A 65 kDa regulatory subunit A alpha isoform OS=Homo sapiens OX=9606 GN=PPP2R1A PE=1 SV=4	95.458	27	11	22	10	1	589	65.3	573	11
148	FALSE	Master Protein	P00338	L-lactate dehydrogenase A chain OS=Homo sapiens OX=9606 GN=LDHA PE=1 SV=2	73.508	32	10	30	10	1	332	36.7	564	10
149	FALSE	Master Protein	Q14240	Eukaryotic initiation factor 4A-II OS=Homo sapiens OX=9606 GN=EIF4A2 PE=1 SV=2	66.091	31	10	28	3	1	407	46.4	564	10
150	FALSE	Master Protein	P27708	CAD protein OS=Homo sapiens OX=9606 GN=CAD PE=1 SV=3	158.355	16	26	38	25	1	2225	242.8	551	26
151	FALSE	Master Protein	O60506	Heterogeneous nuclear ribonucleoprotein Q OS=Homo sapiens OX=9606 GN=SYNCRIP PE=1 SV=2	77.761	29	13	23	10	1	623	69.6	545	13
152	FALSE	Master Protein	P09211	Glutathione S-transferase P OS=Homo sapiens OX=9606 GN=GSTP1 PE=1 SV=2	72.281	37	6	21	6	1	210	23.3	545	6
153	FALSE	Master Protein	Q13283	Ras GTPase-activating protein-binding protein 1 OS=Homo sapiens OX=9606 GN=G3BP1 PE=1 SV=1	80.606	20	6	30	5	1	466	52.1	544	6
154	FALSE	Master Protein	P23526	Adenosylhomocysteinase OS=Homo sapiens OX=9606 GN=AHCY PE=1 SV=4	98.759	36	15	26	14	1	432	47.7	542	15
155	FALSE	Master Protein	Q99832	T-complex protein 1 subunit eta OS=Homo sapiens OX=9606 GN=CCT7 PE=1 SV=2	73.708	25	11	32	11	1	543	59.3	540	11
156	FALSE	Master Protein	Q9NR30	Nucleolar RNA helicase 2 OS=Homo sapiens OX=9606 GN=DDX21 PE=1 SV=5	83.241	26	18	35	17	1	783	87.3	536	18
157	FALSE	Master Protein	Q9Y2D5	A-kinase anchor protein 2 OS=Homo sapiens OX=9606 GN=AKAP2 PE=1 SV=3	84.401	17	10	19	10	1	859	94.6	530	10
158	FALSE	Master Protein	Q9NYL9	Tropomodulin-3 OS=Homo sapiens OX=9606 GN=TMOD3 PE=1 SV=1	79.842	39	11	20	10	1	352	39.6	527	11
159	FALSE	Master Protein	P55209	Nucleosome assembly protein 1-like 1 OS=Homo sapiens OX=9606 GN=NAP1L1 PE=1 SV=1	68.97	19	5	19	4	1	391	45.3	527	5
160	FALSE	Master Protein	Q4G0J3	La-related protein 7 OS=Homo sapiens OX=9606 GN=LARP7 PE=1 SV=1	94.491	32	17	27	17	1	582	66.9	526	17
161	FALSE	Master Protein	P22626	Heterogeneous nuclear ribonucleoproteins A2/B1 OS=Homo sapiens OX=9606 GN=HNRNPA2B1 PE=1 SV=2	98.413	48	13	24	12	1	353	37.4	522	13
162	FALSE	Master Protein	P18206	Vinculin OS=Homo sapiens OX=9606 GN=VCL PE=1 SV=4	110.137	23	18	23	18	1	1134	123.7	521	18
163	FALSE	Master Protein	P55084	Trifunctional enzyme subunit beta, mitochondrial OS=Homo sapiens OX=9606 GN=HADHB PE=1 SV=3	114.788	31	16	26	16	1	474	51.3	518	16
164	FALSE	Master Protein	P47897	Glutamine--tRNA ligase OS=Homo sapiens OX=9606 GN=QARS PE=1 SV=1	101.753	29	19	26	19	1	775	87.7	515	19
165	FALSE	Master Protein	P55884	Eukaryotic translation initiation factor 3 subunit B OS=Homo sapiens OX=9606 GN=EIF3B PE=1 SV=3	84.195	22	17	24	17	1	814	92.4	509	17
166	FALSE	Master Protein	P29401	Transketolase OS=Homo sapiens OX=9606 GN=TKT PE=1 SV=3	95.492	29	14	26	14	1	623	67.8	500	14
167	FALSE	Master Protein	P42167	Lamina-associated polypeptide 2, isoforms beta/gamma OS=Homo sapiens OX=9606 GN=TMPO PE=1 SV=2	77.978	37	11	19	4	1	454	50.6	500	11
168	FALSE	Master Protein	Q7KZF4	Staphylococcal nuclease domain-containing protein 1 OS=Homo sapiens OX=9606 GN=SND1 PE=1 SV=1	104.995	25	16	26	16	1	910	101.9	495	16
169	FALSE	Master Protein	Q9UQE7	Structural maintenance of chromosomes protein 3 OS=Homo sapiens OX=9606 GN=SMC3 PE=1 SV=2	104.781	25	23	28	23	1	1217	141.5	483	23
170	FALSE	Master Protein	P12270	Nucleoprotein TPR OS=Homo sapiens OX=9606 GN=TPR PE=1 SV=3	107.114	12	21	23	21	1	2363	267.1	481	21
171	FALSE	Master Protein	Q9HCM4	Band 4.1-like protein 5 OS=Homo sapiens OX=9606 GN=EPB41L5 PE=1 SV=3	80.117	22	11	14	11	1	733	81.8	479	11
172	FALSE	Master Protein	P48643	T-complex protein 1 subunit epsilon OS=Homo sapiens OX=9606 GN=CCT5 PE=1 SV=1	82.269	30	13	27	13	1	541	59.6	478	13
173	FALSE	Master Protein	P14923	Junction plakoglobin OS=Homo sapiens OX=9606 GN=JUP PE=1 SV=3	69.83	23	13	22	13	1	745	81.7	474	13
174	FALSE	Master Protein	Q5JWF2	Guanine nucleotide-binding protein G(s) subunit alpha isoforms XLas OS=Homo sapiens OX=9606 GN=GNAS PE=1 SV=2	76.172	12	10	34	9	1	1037	111	469	10
175	FALSE	Master Protein	Q96RT1	Erbin OS=Homo sapiens OX=9606 GN=ERBIN PE=1 SV=2	105.281	16	16	22	16	1	1412	158.2	468	16
176	FALSE	Master Protein	Q12923	Tyrosine-protein phosphatase non-receptor type 13 OS=Homo sapiens OX=9606 GN=PTPN13 PE=1 SV=2	121.86	14	29	37	29	1	2485	276.7	464	29
177	FALSE	Master Protein	Q6Y7W6	GRB10-interacting GYF protein 2 OS=Homo sapiens OX=9606 GN=GIGYF2 PE=1 SV=1	77.455	12	12	16	12	1	1299	150	463	12
178	FALSE	Master Protein	O43390	Heterogeneous nuclear ribonucleoprotein R OS=Homo sapiens OX=9606 GN=HNRNPR PE=1 SV=1	65.718	22	13	25	10	1	633	70.9	463	13
179	FALSE	Master Protein	O60684	Importin subunit alpha-7 OS=Homo sapiens OX=9606 GN=KPNA6 PE=1 SV=1	70.733	18	9	19	6	1	536	60	461	9
180	FALSE	Master Protein	O75955	Flotillin-1 OS=Homo sapiens OX=9606 GN=FLOT1 PE=1 SV=3	88.209	38	12	19	12	1	427	47.3	460	12
181	FALSE	Master Protein	Q9UEY8	Gamma-adducin OS=Homo sapiens OX=9606 GN=ADD3 PE=1 SV=1	63.483	18	9	14	9	1	706	79.1	455	9
182	FALSE	Master Protein	Q92499	ATP-dependent RNA helicase DDX1 OS=Homo sapiens OX=9606 GN=DDX1 PE=1 SV=2	105.449	27	16	29	16	1	740	82.4	450	16
183	FALSE	Master Protein	Q9Y3I0	tRNA-splicing ligase RtcB homolog OS=Homo sapiens OX=9606 GN=RTCB PE=1 SV=1	79.743	28	12	23	12	1	505	55.2	448	12
184	FALSE	Master Protein	P26641	Elongation factor 1-gamma OS=Homo sapiens OX=9606 GN=EEF1G PE=1 SV=3	62.224	22	11	24	11	1	437	50.1	446	11
185	FALSE	Master Protein	Q9UQB8	Brain-specific angiogenesis inhibitor 1-associated protein 2 OS=Homo sapiens OX=9606 GN=BAIAP2 PE=1 SV=1	96.269	34	11	17	11	1	552	60.8	445	11
186	FALSE	Master Protein	P06737	Glycogen phosphorylase, liver form OS=Homo sapiens OX=9606 GN=PYGL PE=1 SV=4	79.947	21	15	23	14	1	847	97.1	443	15
187	FALSE	Master Protein	Q9H0U4	Ras-related protein Rab-1B OS=Homo sapiens OX=9606 GN=RAB1B PE=1 SV=1	66.489	40	6	20	3	1	201	22.2	441	6
188	FALSE	Master Protein	Q14254	Flotillin-2 OS=Homo sapiens OX=9606 GN=FLOT2 PE=1 SV=2	83.655	36	14	23	14	1	428	47	440	14
189	FALSE	Master Protein	P35998	26S proteasome regulatory subunit 7 OS=Homo sapiens OX=9606 GN=PSMC2 PE=1 SV=3	76.244	38	14	19	14	1	433	48.6	440	14
190	FALSE	Master Protein	Q96PY5	Formin-like protein 2 OS=Homo sapiens OX=9606 GN=FMNL2 PE=1 SV=3	64.504	13	13	22	9	1	1086	123.2	439	13
191	FALSE	Master Protein	O60716	Catenin delta-1 OS=Homo sapiens OX=9606 GN=CTNND1 PE=1 SV=1	68.526	14	9	14	9	1	968	108.1	437	9
192	FALSE	Master Protein	Q00341	Vigilin OS=Homo sapiens OX=9606 GN=HDLBP PE=1 SV=2	79.459	16	14	20	14	1	1268	141.4	433	14
193	FALSE	Master Protein	P07237	Protein disulfide-isomerase OS=Homo sapiens OX=9606 GN=P4HB PE=1 SV=3	74.688	41	16	21	16	1	508	57.1	433	16
194	FALSE	Master Protein	Q9Y4L1	Hypoxia up-regulated protein 1 OS=Homo sapiens OX=9606 GN=HYOU1 PE=1 SV=1	69.928	16	11	19	11	1	999	111.3	430	11
195	FALSE	Master Protein	Q96N67	Dedicator of cytokinesis protein 7 OS=Homo sapiens OX=9606 GN=DOCK7 PE=1 SV=4	107.873	13	22	24	22	1	2140	242.4	429	22
196	FALSE	Master Protein	Q4KMP7	TBC1 domain family member 10B OS=Homo sapiens OX=9606 GN=TBC1D10B PE=1 SV=3	70.953	18	9	22	9	1	808	87.1	429	9
197	FALSE	Master Protein	Q99459	Cell division cycle 5-like protein OS=Homo sapiens OX=9606 GN=CDC5L PE=1 SV=2	75.04	19	11	18	11	1	802	92.2	427	11
198	FALSE	Master Protein	Q6PKG0	La-related protein 1 OS=Homo sapiens OX=9606 GN=LARP1 PE=1 SV=2	97.267	19	12	20	11	1	1096	123.4	424	12
199	FALSE	Master Protein	P20290	Transcription factor BTF3 OS=Homo sapiens OX=9606 GN=BTF3 PE=1 SV=1	61.523	35	4	14	4	1	206	22.2	422	4
200	FALSE	Master Protein	Q8IUD2	ELKS/Rab6-interacting/CAST family member 1 OS=Homo sapiens OX=9606 GN=ERC1 PE=1 SV=1	61.056	15	13	17	13	1	1116	128	417	13
201	FALSE	Master Protein	P62906	60S ribosomal protein L10a OS=Homo sapiens OX=9606 GN=RPL10A PE=1 SV=2	66.992	24	6	19	6	1	217	24.8	415	6
202	FALSE	Master Protein	Q15084	Protein disulfide-isomerase A6 OS=Homo sapiens OX=9606 GN=PDIA6 PE=1 SV=1	73.757	31	9	17	9	1	440	48.1	414	9
203	FALSE	Master Protein	Q96SB3	Neurabin-2 OS=Homo sapiens OX=9606 GN=PPP1R9B PE=1 SV=2	80.799	23	12	14	11	1	815	89.1	412	12
204	FALSE	Master Protein	P00558	Phosphoglycerate kinase 1 OS=Homo sapiens OX=9606 GN=PGK1 PE=1 SV=3	88.859	34	11	28	11	1	417	44.6	411	11
205	FALSE	Master Protein	P31948	Stress-induced-phosphoprotein 1 OS=Homo sapiens OX=9606 GN=STIP1 PE=1 SV=1	104.047	33	17	32	17	1	543	62.6	410	17
206	FALSE	Master Protein	P13667	Protein disulfide-isomerase A4 OS=Homo sapiens OX=9606 GN=PDIA4 PE=1 SV=2	74.369	27	13	24	13	1	645	72.9	405	13
207	FALSE	Master Protein	P42356	Phosphatidylinositol 4-kinase alpha OS=Homo sapiens OX=9606 GN=PI4KA PE=1 SV=4	106.032	13	22	27	22	1	2102	236.7	395	22
208	FALSE	Master Protein	P33993	DNA replication licensing factor MCM7 OS=Homo sapiens OX=9606 GN=MCM7 PE=1 SV=4	71.345	24	14	17	14	1	719	81.3	394	14
209	FALSE	Master Protein	O75533	Splicing factor 3B subunit 1 OS=Homo sapiens OX=9606 GN=SF3B1 PE=1 SV=3	114.135	23	24	31	24	1	1304	145.7	393	24
210	FALSE	Master Protein	Q92900	Regulator of nonsense transcripts 1 OS=Homo sapiens OX=9606 GN=UPF1 PE=1 SV=2	107.986	23	20	29	20	1	1129	124.3	391	20
211	FALSE	Master Protein	Q7L2J0	7SK snRNA methylphosphate capping enzyme OS=Homo sapiens OX=9606 GN=MEPCE PE=1 SV=1	67.218	16	9	16	9	1	689	74.3	389	9
212	FALSE	Master Protein	P49736	DNA replication licensing factor MCM2 OS=Homo sapiens OX=9606 GN=MCM2 PE=1 SV=4	67.433	17	12	17	12	1	904	101.8	385	12
213	FALSE	Master Protein	Q14157	Ubiquitin-associated protein 2-like OS=Homo sapiens OX=9606 GN=UBAP2L PE=1 SV=2	91.354	14	9	14	9	1	1087	114.5	383	9
214	FALSE	Master Protein	P26640	Valine--tRNA ligase OS=Homo sapiens OX=9606 GN=VARS PE=1 SV=4	75.812	16	14	21	14	1	1264	140.4	381	14
215	FALSE	Master Protein	Q9Y230	RuvB-like 2 OS=Homo sapiens OX=9606 GN=RUVBL2 PE=1 SV=3	65.63	28	11	18	11	1	463	51.1	381	11
216	FALSE	Master Protein	P43243	Matrin-3 OS=Homo sapiens OX=9606 GN=MATR3 PE=1 SV=2	82.486	19	14	19	14	1	847	94.6	374	14
217	FALSE	Master Protein	Q7L2E3	Putative ATP-dependent RNA helicase DHX30 OS=Homo sapiens OX=9606 GN=DHX30 PE=1 SV=1	80.548	16	16	25	16	1	1194	133.9	374	16
218	FALSE	Master Protein	Q13618	Cullin-3 OS=Homo sapiens OX=9606 GN=CUL3 PE=1 SV=2	62.385	21	12	17	12	1	768	88.9	374	12
219	FALSE	Master Protein	P26196	Probable ATP-dependent RNA helicase DDX6 OS=Homo sapiens OX=9606 GN=DDX6 PE=1 SV=2	63.978	16	5	12	5	1	483	54.4	373	5
220	FALSE	Master Protein	Q8WVM8	Sec1 family domain-containing protein 1 OS=Homo sapiens OX=9606 GN=SCFD1 PE=1 SV=4	78.326	26	10	20	10	1	642	72.3	372	10
221	FALSE	Master Protein	P07948	Tyrosine-protein kinase Lyn OS=Homo sapiens OX=9606 GN=LYN PE=1 SV=3	93.48	38	17	33	14	1	512	58.5	371	17
222	FALSE	Master Protein	P09429	High mobility group protein B1 OS=Homo sapiens OX=9606 GN=HMGB1 PE=1 SV=3	75.326	27	7	16	6	1	215	24.9	369	7
223	FALSE	Master Protein	Q09161	Nuclear cap-binding protein subunit 1 OS=Homo sapiens OX=9606 GN=NCBP1 PE=1 SV=1	63.895	12	8	16	8	1	790	91.8	366	8
224	FALSE	Master Protein	P49321	Nuclear autoantigenic sperm protein OS=Homo sapiens OX=9606 GN=NASP PE=1 SV=2	60.712	16	10	17	10	1	788	85.2	364	10
225	FALSE	Master Protein	O43143	Pre-mRNA-splicing factor ATP-dependent RNA helicase DHX15 OS=Homo sapiens OX=9606 GN=DHX15 PE=1 SV=2	63.777	17	12	21	12	1	795	90.9	359	12
226	FALSE	Master Protein	P54886	Delta-1-pyrroline-5-carboxylate synthase OS=Homo sapiens OX=9606 GN=ALDH18A1 PE=1 SV=2	64.243	20	13	20	13	1	795	87.2	355	13
227	FALSE	Master Protein	Q86SQ0	Pleckstrin homology-like domain family B member 2 OS=Homo sapiens OX=9606 GN=PHLDB2 PE=1 SV=2	83.73	17	16	19	16	1	1253	142.1	354	16
228	FALSE	Master Protein	P28290	Sperm-specific antigen 2 OS=Homo sapiens OX=9606 GN=SSFA2 PE=1 SV=3	68.714	13	13	18	13	1	1259	138.3	354	13
229	FALSE	Master Protein	P05023	Sodium/potassium-transporting ATPase subunit alpha-1 OS=Homo sapiens OX=9606 GN=ATP1A1 PE=1 SV=1	69.579	16	14	21	14	1	1023	112.8	344	14
230	FALSE	Master Protein	P55786	Puromycin-sensitive aminopeptidase OS=Homo sapiens OX=9606 GN=NPEPPS PE=1 SV=2	68.525	19	15	22	15	1	919	103.2	343	15
231	FALSE	Master Protein	Q13200	26S proteasome non-ATPase regulatory subunit 2 OS=Homo sapiens OX=9606 GN=PSMD2 PE=1 SV=3	66.293	16	11	15	11	1	908	100.1	342	11
232	FALSE	Master Protein	B5ME19	Eukaryotic translation initiation factor 3 subunit C-like protein OS=Homo sapiens OX=9606 GN=EIF3CL PE=3 SV=1	69.648	17	13	19	13	1	914	105.4	338	13
233	FALSE	Master Protein	Q16891	MICOS complex subunit MIC60 OS=Homo sapiens OX=9606 GN=IMMT PE=1 SV=1	85.625	21	12	18	12	1	758	83.6	332	12
234	FALSE	Master Protein	Q86VP6	Cullin-associated NEDD8-dissociated protein 1 OS=Homo sapiens OX=9606 GN=CAND1 PE=1 SV=2	71.389	14	14	21	14	1	1230	136.3	332	14
235	FALSE	Master Protein	Q02218	2-oxoglutarate dehydrogenase, mitochondrial OS=Homo sapiens OX=9606 GN=OGDH PE=1 SV=3	79.358	18	13	16	10	1	1023	115.9	330	13
236	FALSE	Master Protein	O75821	Eukaryotic translation initiation factor 3 subunit G OS=Homo sapiens OX=9606 GN=EIF3G PE=1 SV=2	65.709	17	5	18	5	1	320	35.6	329	5
237	FALSE	Master Protein	Q9UHX1	Poly(U)-binding-splicing factor PUF60 OS=Homo sapiens OX=9606 GN=PUF60 PE=1 SV=1	72.823	25	9	14	9	1	559	59.8	327	9
238	FALSE	Master Protein	P08133	Annexin A6 OS=Homo sapiens OX=9606 GN=ANXA6 PE=1 SV=3	83.679	30	16	23	16	1	673	75.8	324	16
239	FALSE	Master Protein	P49915	GMP synthase [glutamine-hydrolyzing] OS=Homo sapiens OX=9606 GN=GMPS PE=1 SV=1	69.048	22	11	21	11	1	693	76.7	324	11
240	FALSE	Master Protein	P51398	28S ribosomal protein S29, mitochondrial OS=Homo sapiens OX=9606 GN=DAP3 PE=1 SV=1	61.837	27	10	18	10	1	398	45.5	321	10
241	FALSE	Master Protein	Q15459	Splicing factor 3A subunit 1 OS=Homo sapiens OX=9606 GN=SF3A1 PE=1 SV=1	89.15	22	14	21	14	1	793	88.8	312	14
242	FALSE	Master Protein	P17980	26S proteasome regulatory subunit 6A OS=Homo sapiens OX=9606 GN=PSMC3 PE=1 SV=3	66.549	41	14	21	14	1	439	49.2	310	14
243	FALSE	Master Protein	O75534	Cold shock domain-containing protein E1 OS=Homo sapiens OX=9606 GN=CSDE1 PE=1 SV=2	70.801	23	16	20	16	1	798	88.8	309	16
244	FALSE	Master Protein	P51659	Peroxisomal multifunctional enzyme type 2 OS=Homo sapiens OX=9606 GN=HSD17B4 PE=1 SV=3	62.125	20	10	13	10	1	736	79.6	308	10
245	FALSE	Master Protein	P63010	AP-2 complex subunit beta OS=Homo sapiens OX=9606 GN=AP2B1 PE=1 SV=1	66.151	19	13	19	8	1	937	104.5	307	13
246	FALSE	Master Protein	Q9Y2A7	Nck-associated protein 1 OS=Homo sapiens OX=9606 GN=NCKAP1 PE=1 SV=1	64.31	13	11	16	11	1	1128	128.7	306	11
247	FALSE	Master Protein	P30101	Protein disulfide-isomerase A3 OS=Homo sapiens OX=9606 GN=PDIA3 PE=1 SV=4	61.963	35	17	19	17	1	505	56.7	306	17
248	FALSE	Master Protein	Q8WXF1	Paraspeckle component 1 OS=Homo sapiens OX=9606 GN=PSPC1 PE=1 SV=1	63.134	25	9	13	9	1	523	58.7	305	9
249	FALSE	Master Protein	P07947	Tyrosine-protein kinase Yes OS=Homo sapiens OX=9606 GN=YES1 PE=1 SV=3	74.195	33	16	26	7	1	543	60.8	304	16
250	FALSE	Master Protein	O43776	Asparagine--tRNA ligase, cytoplasmic OS=Homo sapiens OX=9606 GN=NARS PE=1 SV=1	69.243	26	10	17	10	1	548	62.9	304	10
251	FALSE	Master Protein	P33992	DNA replication licensing factor MCM5 OS=Homo sapiens OX=9606 GN=MCM5 PE=1 SV=5	66.502	25	15	19	15	1	734	82.2	304	15
252	FALSE	Master Protein	P56192	Methionine--tRNA ligase, cytoplasmic OS=Homo sapiens OX=9606 GN=MARS PE=1 SV=2	67.792	20	13	17	13	1	900	101.1	300	13
253	FALSE	Master Protein	P36578	60S ribosomal protein L4 OS=Homo sapiens OX=9606 GN=RPL4 PE=1 SV=5	80.427	26	10	35	10	1	427	47.7	298	10
254	FALSE	Master Protein	P35637	RNA-binding protein FUS OS=Homo sapiens OX=9606 GN=FUS PE=1 SV=1	71.262	14	8	18	6	1	526	53.4	295	8
255	FALSE	Master Protein	Q9Y3F4	Serine-threonine kinase receptor-associated protein OS=Homo sapiens OX=9606 GN=STRAP PE=1 SV=1	80.425	40	10	16	10	1	350	38.4	292	10
256	FALSE	Master Protein	Q09666	Neuroblast differentiation-associated protein AHNAK OS=Homo sapiens OX=9606 GN=AHNAK PE=1 SV=2	133.361	18	33	42	33	1	5890	628.7	291	33
257	FALSE	Master Protein	P33991	DNA replication licensing factor MCM4 OS=Homo sapiens OX=9606 GN=MCM4 PE=1 SV=5	78.568	22	13	17	13	1	863	96.5	287	13
258	FALSE	Master Protein	P53618	Coatomer subunit beta OS=Homo sapiens OX=9606 GN=COPB1 PE=1 SV=3	69.088	16	11	13	11	1	953	107.1	285	11
259	FALSE	Master Protein	P22102	Trifunctional purine biosynthetic protein adenosine-3 OS=Homo sapiens OX=9606 GN=GART PE=1 SV=1	64.75	15	14	18	14	1	1010	107.7	284	14
260	FALSE	Master Protein	Q9BTV4	Transmembrane protein 43 OS=Homo sapiens OX=9606 GN=TMEM43 PE=1 SV=1	60.252	23	6	11	6	1	400	44.8	278	6
261	FALSE	Master Protein	P04844	Dolichyl-diphosphooligosaccharide--protein glycosyltransferase subunit 2 OS=Homo sapiens OX=9606 GN=RPN2 PE=1 SV=3	74.924	25	9	13	9	1	631	69.2	277	9
262	FALSE	Master Protein	Q8NDI1	EH domain-binding protein 1 OS=Homo sapiens OX=9606 GN=EHBP1 PE=1 SV=3	63.585	15	12	14	12	1	1231	139.9	277	12
263	FALSE	Master Protein	Q9NZB2	Constitutive coactivator of PPAR-gamma-like protein 1 OS=Homo sapiens OX=9606 GN=FAM120A PE=1 SV=2	65.796	17	13	18	13	1	1118	121.8	276	13
264	FALSE	Master Protein	P61247	40S ribosomal protein S3a OS=Homo sapiens OX=9606 GN=RPS3A PE=1 SV=2	60.76	43	12	25	12	1	264	29.9	276	12
265	FALSE	Master Protein	O95433	Activator of 90 kDa heat shock protein ATPase homolog 1 OS=Homo sapiens OX=9606 GN=AHSA1 PE=1 SV=1	60.409	34	7	10	7	1	338	38.3	269	7
266	FALSE	Master Protein	O43491	Band 4.1-like protein 2 OS=Homo sapiens OX=9606 GN=EPB41L2 PE=1 SV=1	70.61	18	13	22	12	1	1005	112.5	263	13
267	FALSE	Master Protein	O95347	Structural maintenance of chromosomes protein 2 OS=Homo sapiens OX=9606 GN=SMC2 PE=1 SV=2	60.547	14	14	20	14	1	1197	135.6	255	14
268	FALSE	Master Protein	Q9P2M7	Cingulin OS=Homo sapiens OX=9606 GN=CGN PE=1 SV=2	64.642	17	14	14	14	1	1197	136.3	254	14
269	FALSE	Master Protein	Q07157	Tight junction protein ZO-1 OS=Homo sapiens OX=9606 GN=TJP1 PE=1 SV=3	81.452	13	16	23	16	1	1748	195.3	253	16
270	FALSE	Master Protein	Q12904	Aminoacyl tRNA synthase complex-interacting multifunctional protein 1 OS=Homo sapiens OX=9606 GN=AIMP1 PE=1 SV=2	63.558	32	7	12	7	1	312	34.3	251	7
271	FALSE	Master Protein	P78344	Eukaryotic translation initiation factor 4 gamma 2 OS=Homo sapiens OX=9606 GN=EIF4G2 PE=1 SV=1	73.651	24	16	20	16	1	907	102.3	250	16
272	FALSE	Master Protein	P16615	Sarcoplasmic/endoplasmic reticulum calcium ATPase 2 OS=Homo sapiens OX=9606 GN=ATP2A2 PE=1 SV=1	62.649	13	10	13	10	1	1042	114.7	247	10
273	FALSE	Master Protein	Q9Y450	HBS1-like protein OS=Homo sapiens OX=9606 GN=HBS1L PE=1 SV=1	66.269	20	9	13	9	1	684	75.4	244	9
274	FALSE	Master Protein	Q7Z2K8	G protein-regulated inducer of neurite outgrowth 1 OS=Homo sapiens OX=9606 GN=GPRIN1 PE=1 SV=2	62.417	15	8	9	8	1	1008	102.3	240	8
275	FALSE	Master Protein	P54577	Tyrosine--tRNA ligase, cytoplasmic OS=Homo sapiens OX=9606 GN=YARS PE=1 SV=4	67.836	35	17	20	17	1	528	59.1	220	17
276	FALSE	Master Protein	P53621	Coatomer subunit alpha OS=Homo sapiens OX=9606 GN=COPA PE=1 SV=2	61.653	14	13	17	13	1	1224	138.3	218	13
277	FALSE	Master Protein	O95202	Mitochondrial proton/calcium exchanger protein OS=Homo sapiens OX=9606 GN=LETM1 PE=1 SV=1	62.567	21	10	13	10	1	739	83.3	208	10
278	FALSE	Master Protein	Q9NNW5	WD repeat-containing protein 6 OS=Homo sapiens OX=9606 GN=WDR6 PE=1 SV=1	60.564	12	10	18	10	1	1121	121.6	208	10

## Sheet: Table S2
	Table S2. The siRNA used in this study.
	Name	Sequence （5' - 3'）
	Control siRNA (si-NC)	N/A
	si-has-LYN-1	GGAGAATGGTGGAAAGCAA
	si-has-LYN-2	GCTGGAGCTTTCCTTATTA
	si-has-LYN-3	GTACCAAGGTGGCTGTGAA
	si-gene1-1	GGACTATGGTGTATACCTA
	si-gene1-2	GGAGGACTTGGGCCAATAA
	si-gene1-3	GAAACCTGGTAGTGAAACA
	si-gene2-1	GCTGGATCGAATCCAAACA
	si-gene2-2	GTATCTATGCCTATGATAA
	si-gene2-3	GCAAGAACGTGCTGATCAA
	si-gene3-1	GGATCAATCAAATGTGACT
	si-gene3-2	CCGTGGCGCTTAAGAAAGA
	si-gene3-3	GGCGAATTTTCAGTTGATA
	si-gene4-1	GTAGGGCTCTGGAACTTGA
	si-gene4-2	GAACATCTCTTTCAATGAT
	si-gene4-3	GCAGCGCATTGACGAATTT
	si-gene5-1	GAAGGAATGTTTAGGGATA
	si-gene5-2	GCACTGCCTTGACAAATCA
	si-gene5-3	CAATGACCGTCTCTTTAAA
	si-gene6-1	GGCGTCATCTGTGAGAACA
	si-gene6-2	GGTTCCGTCTGAAGAAGAT
	si-gene6-3	GGGAGTTTGCTTACCTGTA
	si-gene7-1	GCATCAATGTGGCATCTGA
	si-gene7-2	GCTAGACATTGAACATGCT
	si-gene7-3	GGGTTGATATATCTTCCAA
	si-gene8-1	CCACAGAATTCGACCTTGA
	si-gene8-2	CGGCCAACTTGCTTGCTAA
	si-gene8-3	GCAGAAAGAGCGAGTAGAA
	si-gene9-1	GAGTCAAGATCTCCACTGA
	si-gene9-2	CGACTGTCTTGTCCCAGAA
	si-gene9-3	CCTACAAGCTCATGGATCA
	si-gene10-1	CAAGGCTGTTACCCTACAT
	si-gene10-2	GTGGGATCGCTTTGAGGTA
	si-gene10-3	ACACGGAGCGCATCTATGA
	si-gene11-1	AGTCCTTCATCAAGGACTA
	si-gene11-2	GCTGCTGAAGACTGCTATT
	si-gene11-3	GGAAGTATGACCTGGACTT
	si-gene12-1	GTGGAATGTTCCTTCGTTA
	si-gene12-2	GAGTCAACGTCCCTGTCAT
	si-gene12-3	AGACCAAAGCCGCTGTGAA
	si-gene13-1	GTGCCACCCTTCTCAACTT
	si-gene13-2	ACACCACTGTTGCCAACAA
	si-gene13-3	CCTCAAGCTTGCAGCATCA
	si-gene14-1	GAATGGAGGTCAGAAATCA
	si-gene14-2	GTCCCATTCTCCACCAAGT
	si-gene14-3	GGTGTTTCATAGAGAACTA
	si-gene15-1	GTAGGATGGTAACCTCAGA
	si-gene15-2	GCACAGCTCTCCTATTGAA
	si-gene15-3	GGAGACTTCTTCCGTGCTA
	si-gene16-1	GCAACATGAAGGAGGTGTT
	si-gene16-2	ACGACCACTTCCTCTTCGA
	si-gene16-3	CTTCAAGTCTAAGGACTAT
	si-gene17-1	GATGGAGCCTTACTACTTT
	si-gene17-2	GAGCAGACATTACCTGTTA
	si-gene17-3	CAAGGCTCTTCTTGGTTCA
	si-gene18-1	GGAACAAGCTCTCATGGAA
	si-gene18-2	CAAACACTGTTGCACTATA
	si-gene18-3	CTACAAAGATGCAAATACT
	si-gene19-1	GAAAGAACCTTCCGTAACT
	si-gene19-2	GCAACGGATTCATTTGTGA
	si-gene19-3	GACATGTTATACCAATGAA
	si-gene20-1	GGGTAGAGATACATATGGA
	si-gene20-2	GAGTCCCATTTCTAGATCA
	si-gene20-3	GGCAGATCATATTGGAAGT
	si-gene21-1	GGCTGAGATTGTAGCAACA
	si-gene21-2	GTACGTGGAAGAATCTAAA
	si-gene21-3	CCCAACATGTTGCCATCCA
	si-gene22-1	GCTGAGCGCTATGGCATTA
	si-gene22-2	GTGCTATGTGAGCTCATTA
	si-gene22-3	GACGCGAGAACTTCCAGAA
	si-gene23-1	GCAGGAACCTAATATGCTT
	si-gene23-2	GGTTGACCATTGTTTGAAA
	si-gene23-3	GAGTCAACATATCAATGGA
	si-gene24-1	GCAAGACTGTCGACCTAAA
	si-gene24-2	GCTGTATGATGGCGCAGTA
	si-gene24-3	CTTGAAGCATTACGACAAA
	si-gene25-1	GACCTAGTTCTGTAGAAGA
	si-gene25-2	AGGTGGTAGCAAGGTTCCA
	si-gene25-3	AAATGAGCACCAGTTATCT
	si-gene26-1	CAGAGATCGTATTGATATT
	si-gene26-2	CCATCACTATGCTGGATGA
	si-gene26-3	GGAAGAGAACCTGACTCAA
	si-gene27-1	GGAGCACATTCTGCGCTTT
	si-gene27-2	GGACCATGACCAAGATCCA
	si-gene27-3	GCAACAGTGCTTCTCCAAA
	si-gene28-1	GCACCAGAATTTGCCAAGA
	si-gene28-2	GCATCCGTTTCCACGACTT
	si-gene28-3	GCTCCCATCTGGCAAGAAA
	si-gene29-1	GAGTCAATCTGCCACAGAA
	si-gene29-2	CCAAGTCGGTAGTCCTTAT
	si-gene29-3	GCATCAAATTCTGCTTGGA
	si-gene30-1	CACGTAATGTGCCAGTCAT
	si-gene30-2	CTGTCATCTTTGACCGATT
	si-gene30-3	CCATCACAACTGAGATCCT
	si-gene31-1	TGACGGCGATCTACAAGTA
	si-gene31-2	GTCTCGACGAAGTAGTGAA
	si-gene31-3	AGAGGAACGCCTTGCTGAA
	si-gene32-1	GTGGTTTGATCAACAAGAA
	si-gene32-2	GCATGGATCTTCGTACCAA
	si-gene32-3	GGCAAAGACCGGTCAAGTT
	si-gene33-1	GCACAGCGGTGGATTGATA
	si-gene33-2	CTCGTATCTTACTTAGGAA
	si-gene33-3	GCCAAGCAGTGCACAGATA
	si-gene34-1	CCAACACCATGCGTGTTGT
	si-gene34-2	GGATGTTGATATGGTGTTT
	si-gene34-3	GTGGTGATCTAGGCATTGA
	si-gene35-1	GAAGTATGCTGTTCTCTAT
	si-gene35-2	CCAACAGGATACATTGAAA
	si-gene35-3	GACAGTTCGTACTGTGACT
	si-gene36-1	CCACCAACGTTTCAGAATA
	si-gene36-2	GGAGGAGAATGTGATGAGA
	si-gene36-3	TCTGGAAGCTGATATGACA
	si-gene37-1	CCATGAACATTCCTTTGGT
	si-gene37-2	GGAGATCATTGCTTTCAGT
	si-gene37-3	CAGCCTGTCTGACTACAAA
	si-gene38-1	GCAGCAGAATACCCTTTCA
	si-gene38-2	GCAGATATCTCAGGGCTAA
	si-gene38-3	CAACCATGATGGAGGTGTT
	si-gene39-1	CACCAAGATTGCTGACTCT
	si-gene39-2	CTGAGCGGATGAAGCTCAA
	si-gene39-3	GGTGTATCTCCGACACTCA
	si-gene40-1	GATGCAGGATGCAACCTTA
	si-gene40-2	GGATAAATCTCTTCTAGAT
	si-gene40-3	GGAAGATGAGGTCAAACGA
	si-gene41-1	AGACAACGATGGTCAAAAA
	si-gene41-2	GTGCTTCTTGTCGGCTTGA
	si-gene41-3	AGCGAGCTCAGAATCTCAA
	si-gene42-1	GCATCAGTGTGGTTAGCTA
	si-gene42-2	GAAGTACTGGACATTCTAA
	si-gene42-3	GTGAATCACAAGCCTTTGA
	si-gene43-1	GGGTTTTAGTTGTCCTGAA
	si-gene43-2	ACAAGTCGATTAGGAGTAA
	si-gene43-3	CAACGAACCAGTGTTCACA
	si-gene44-1	GGATAGGAATCAAGAAGTT
	si-gene44-2	GATCCTGAATACCGTGTGA
	si-gene44-3	GGAACGCACCACAATTGCA
	si-gene45-1	CTCACACTTTTGTGGTTGA
	si-gene45-2	TGCCATGATTATGGAAGAA
	si-gene45-3	TGAGGTACATGAAGTATAT
	si-gene46-1	GGAGTTCTTTGATGAGAAA
	si-gene46-2	CTACGCTCTTCTGCATCAA
	si-gene46-3	CCAGGATGTGGACGTCAAA
	si-gene47-1	CCAGGACCTTCATTATGAA
	si-gene47-2	CTCCTATATTGATGAGCAA
	si-gene47-3	GTTGGATCCAATCAGTTGA
	si-gene48-1	GCAAGTGCTTCGAGATGCA
	si-gene48-2	GTATACGCTTTGTGAAAAA
	si-gene48-3	GCAGCATAATTCGTTGTAT
	si-gene49-1	GAAACCACATGAAGATCAA
	si-gene49-2	GAAGCATATTGTTAACCAT
	si-gene49-3	CCCACAATCTGCACCTCAA
	si-mmu-LYN	ATTTGATAGTGAAGCAGCC
	si-mau-LYN	CAGACGACTTGTCTTTCAAGA
	si-bta-LYN	CAAACTGCCCTTGGCCATG
	si-gga-LYN	TAATTGATTCTCGTGGAAT
	N/A: Not Available.

## Sheet: Table S3
	Table S3. The shRNA used in this study.
	Name	Target sequence （5' - 3'）	shRNA oligo sequence （5' - 3'）
	Control shRNA (sh-NC)	N/A	CCGGGGTTCTCCGAACGTGTCACGTCTCGAGACGTGACACGTTCGGAGAACCTTTTTG
	sh-LYN-1	AGACTCAACCAGTACGTAATA	CCGGAGACTCAACCAGTACGTAATACTCGAGTATTACGTACTGGTTGAGTCTTTTTTT
	sh-LYN-2	GGAATCCTCCTATACGAAATT	CCGGGGAATCCTCCTATACGAAATTCTCGAGAATTTCGTATAGGAGGATTCCTTTTTT
	sh-LYN-3	CGACTTGTCTTTCAAGAAAGG	CCGGCGACTTGTCTTTCAAGAAAGGCTCGAGCCTTTCTTGAAAGACAAGTCGTTTTTT
	sh-LYN-4	GGAGAATGGTGGAAAGCAAAG	CCGGGGAGAATGGTGGAAAGCAAAGCTCGAGCTTTGCTTTCCACCATTCTCCTTTTTT
	N/A: Not Available.

## Sheet: Table S4
	Table S4. The sgRNA used in this study.
	Name	Target sequence （5' - 3'）
	sg-LYN-1	GTAGCCTTGTACCCCTATGATGG
	sg-LYN-2	TGAAAGACAAGTCGTCCGGGTGG
	sg-LYN-3	GACGACTTGTCTTTCAAGAAAGG

## Sheet: Table S5
	Table S5. The primers and probes used in this study.
	Name	Sequence （5' - 3'）	Application
	GAPDH-F	TCATTGACCTGAACTACAT	qRT-PCR
	GAPDH-R	GAAGATGGTGATGGACTT	qRT-PCR
	HPRT1-F	TGACACTGGCAAAACAATGCA	qRT-PCR
	HPRT1-R	GGTCCTTTTCACCAGCAAGCT	qRT-PCR
	Actin-F	GTCGTCGACAACGGCTCCGGCATG	qRT-PCR
	Actin-R	ATTGTAGAAGGTGTGGTGCCAGAT	qRT-PCR
	vRNA-tag-F	GGCCGTCATGGTGGCGAAT	qRT-PCR
	SC15-PB1-vRNA-RT	GGCCGTCATGGTGGCGAATATCCTCTGATGATTTCGCTCT	qRT-PCR
	SC15-PB1-vRNA-R	ATTCAAATGTCCCTGTCCGA	qRT-PCR
	SC15-PB1-cRNA-RT	GCTAGCTTCAGCTAGGCATCAGTAGAAACAAGGCATTTTTTCACG	qRT-PCR
	SC15-PB1-mRNA-RT	CCAGATCGTTCGAGTCGTTTTTTTTTTTTTTTTTTTTTTTCACGAAGAAC	qRT-PCR
	SC15-PB1-c/mRNA-R	TTTCCCAGTAGTTCATATCGGAGG	qRT-PCR
	SC15-NA-vRNA-RT	GGCCGTCATGGTGGCGAATTTTGGGCTTAAATATCGGACTCCAC	qRT-PCR
	SC15-NA-vRNA-R	TGCCATGAGTTGACTTCACATAGCG	qRT-PCR
	SC15-NA-cRNA-RT	GCTAGCTTCAGCTAGGCATCAGTAGAAACAAGGGTGTTTTTGTTA	qRT-PCR
	SC15-NA-mRNA-RT	CCAGATCGTTCGAGTCGTTTTTTTTTTTTTTTTTTTTTTGTTAAATCCTT	qRT-PCR
	SC15-NA-c/mRNA-R	AGACCCAAAGAGAGTAGTGT	qRT-PCR
	Lyn-F1	GCTCCCATAACTGGGGGATAT	Genotyping
	Lyn-R1	AGCTCAGTCGTACATCGCCAAGAAT	Genotyping
	Lyn-F2	GGCAGGGCCTCCTTAGAAG	Genotyping
	Lyn-R2	CAAGTGAGGTTTAGATGTGCAGCCA	Genotyping
	mmu-Lyn-F	ATCCAACGTCCAATAAACAGCA	qRT-PCR
	mmu-Lyn-R	ATAAGGCCACCACAATGTCAC	qRT-PCR
	mau-Lyn-F	TCGAAGACTCAACCAGTTTCAGA	qRT-PCR
	mau-Lyn-R	AAGGGACTTGGCTTTCCACC	qRT-PCR
	bta-Lyn-F	TACATGGCCAAGGGCAGTTT	qRT-PCR
	bta-Lyn-R	CACATTAGCGGCTCGTAGGT	qRT-PCR
	gga-Lyn-F	TTCGCACCCGGGAAAGAAAT	qRT-PCR
	gga-Lyn-F	TCTGTATTTGCTGGTTGATTCTTCA	qRT-PCR
